# Supplementary material for: Myelin regulatory factor (MYRF) is a critical early regulator of retinal pigment epithelial development
Source: PLoS Genet. 2025 Apr 15;21(4):e1011670. doi: 10.1371/journal.pgen.1011670 (PMC12052213; doi:10.1371/journal.pgen.1011670)
Supplement: S1 Table — (XLSX) [file pgen.1011670.s015.xlsx]

## Sheet: GOTermDownExpand
GO Term Enriched Downregulated Gene List	Fold Enrichment	P-value	Genes
regulation of melanin biosynthetic process (GO:0048021)	75.17	0.00532	Pmel, Slc24a5, Tyrp1, Cdh3
visual perception (GO:0007601)	10.69	0.0497	Lum, Cfh, Rdh10, Rdh5, Rrh, Rgr, Rbp1
extracellular matrix organization (GO:0030198)	8.2	0.0177	Vit, Lum, Fbln2, Aplp1, Ramp2, Col8a2, Col8a1, Col18a1, Col9a3
organic hydroxy compound metabolic process (GO:1901615)	6.4	0.013	Ttr, Rbp1, Dct, Pmel, Rdh10, Slc1a1, Slc16a2, Inpp5k, Lrp1, Insig1, Tyrp1
blood vessel development (GO:0001568)	5.42	0.0226	Bmp4, Cfh, Thbs1, Slc1a1, Fzd4, Ramp2, Sema3c, Col8a2, Lrp1, Col8a1, Gpc3, Col18a1
tube morphogenesis (GO:0035239)	4.64	0.0183	Bmp4, Cfh, Rdh10, Thbs1, Slc1a1, Sox10, Fzd4, Mgp, Ramp2, Col8a2, Lrp1, Col8a1, Gpc3, Col18a1
regulation of anatomical structure morphogenesis (GO:0022603)	4.04	0.0187	Ezr, F3, Kif1a, Ermn, Otx2, Bmp4, Dcn, Thbs1, Cpe, Fzd4, Ramp2, Sema3c, Lrp1, Sema3b, Gpc3
positive regulation of cellular process (GO:0048522)	1.9	0.0254	Ezr, Acsl6, F3, Cst3, Vit, Otx2, Trf, Sesn2, Gucy1a1, Fscn1, Dct, Bmp4, Lum, Pmel, Psap, Wls, Dcn, Rdh10, Thbs1, Timp3, Slc1a1, Sox10, Fbln2, Fzd4, Limch1, Slc619, Ramp2, Sema3c, Inpp5k, Lrp1, Col8a1, Sema3b, Psap, Rbp1, Gpc3, Ctsd, Col18a1, Htr3a, Tyrp1, Arl6ip1, Myrf, Cdh3
GO Term Enriched Upregulated Gene List	Fold Enrichment	P-value	Genes
positive regulation of cellular proliferation (GO:0008284)	8.4	0.0126	Enpp2, Gas6, Ptn, Ctgf, Id1, Ins2, Fgf15, Igfbp2
cellular response to chemical stimulus (GO0070887)	5.7	0.0147	Enpp2, Gas6, Ptn, Ctgf, Pgk1, Id3, Folr1, Mt3, Id1, Ins2, Fgf15
