# Supplementary material for: Myelin regulatory factor (MYRF) is a critical early regulator of retinal pigment epithelial development
Source: PLoS Genet. 2025 Apr 15;21(4):e1011670. doi: 10.1371/journal.pgen.1011670 (PMC12052213; doi:10.1371/journal.pgen.1011670)
Supplement: S2 Table — Each predicted regulon is followed by the number of genes it is predicted to regulate in parenthesis. (XLSX) [file pgen.1011670.s016.xlsx]

## Sheet: Supplemental Table 2
e13.5 RPE Regulon Activity								e15.5 RPE Regulon Activity								P0 RPE Regulon Activity
regulon	celltype	relative activity		regulon	celltype	relative activity		regulon	celltype	relative activity		regulon	celltype	relative activity		regulon	celltype	relative activity		regulon	celltype	relative activity
Cux2 (13g)	e13_WT	1.96155		Nr2f6_extended (13g)	e13_MUT	1.72788		Tcf7 (18g)	e15_WT	1.65598		Zfp217 (11g)	e15_MUT	1.88566		Klf4 (70g)	P0_WT	2.03773		Rara (16g)	P0_MUT	1.75726
Chd1 (19g)	e13_WT	1.93126		Cbfb_extended (14g)	e13_MUT	1.67168		Pir (20g)	e15_WT	1.55654		Six6_extended (18g)	e15_MUT	1.81255		Twist1 (139g)	P0_WT	2.01786		Etv1_extended (21g)	P0_MUT	1.60256
Foxp1 (17g)	e13_WT	1.89668		Runx1 (15g)	e13_MUT	1.62918		Sap30_extended (2109g)	e15_WT	1.55273		Hmga2 (39g)	e15_MUT	1.77375		Xbp1 (14g)	P0_WT	2.01641		Smad1 (18g)	P0_MUT	1.59538
Smad4 (12g)	e13_WT	1.87052		Vax2_extended (13g)	e13_MUT	1.48126		Tead1 (12g)	e15_WT	1.55144		Pax2_extended (10g)	e15_MUT	1.76212		Max (16g)	P0_WT	2.00978		Elk3_extended (21g)	P0_MUT	1.4505
Nfya (55g)	e13_WT	1.86471		Irx3_extended (19g)	e13_MUT	1.34996		Cebpz (15g)	e15_WT	1.46333		Zbtb26 (13g)	e15_MUT	1.76001		Arnt (22g)	P0_WT	1.99759		Sox5_extended (24g)	P0_MUT	1.42537
Nfyc (20g)	e13_WT	1.82777		Pole3 (125g)	e13_MUT	1.31241		Bmyc (16g)	e15_WT	1.42575		Zic2_extended (13g)	e15_MUT	1.75493		Zfp868 (69g)	P0_WT	1.98927		Creb5 (14g)	P0_MUT	1.38655
Polr3a_extended (13g)	e13_WT	1.79804		Thap11 (622g)	e13_MUT	1.21717		Nr2f2_extended (11g)	e15_WT	1.22974		Hmx1 (12g)	e15_MUT	1.72971		Xrcc4_extended (1703g)	P0_WT	1.98624		Maff_extended (121g)	P0_MUT	1.36002
Cpsf4_extended (12g)	e13_WT	1.73579		Adarb1 (11g)	e13_MUT	1.21344		Yy1 (1887g)	e15_WT	1.20068		Sox11 (138g)	e15_MUT	1.7263		Foxn3 (35g)	P0_WT	1.97966		Bhlhe22 (13g)	P0_MUT	1.34815
Nr2c1 (16g)	e13_WT	1.70516		Mxi1_extended (2559g)	e13_MUT	1.14324		Nr2c2 (14g)	e15_WT	1.17979		Klf7 (27g)	e15_MUT	1.68932		Sox10 (44g)	P0_WT	1.97287		Jun (36g)	P0_MUT	1.3439
Onecut2 (16g)	e13_WT	1.7038		Nfatc4 (12g)	e13_MUT	1.13952		Tgif2_extended (12g)	e15_WT	1.17531		Brca1 (611g)	e15_MUT	1.67274		Elk1 (61g)	P0_WT	1.9727		Egr1 (221g)	P0_MUT	1.33953
Polr3g (18g)	e13_WT	1.70187		Gtf2f1 (1148g)	e13_MUT	1.13605		Zfp931_extended (24g)	e15_WT	1.08081		Arid3a_extended (12g)	e15_MUT	1.60055		Thra_extended (21g)	P0_WT	1.9656		Tcf7l2 (41g)	P0_MUT	1.30058
E4f1 (26g)	e13_WT	1.63606		Foxm1_extended (12g)	e13_MUT	1.11243		Maf_extended (29g)	e15_WT	1.08059		E2f8 (96g)	e15_MUT	1.58512		Prkaa1_extended (152g)	P0_WT	1.96122		Atf4 (87g)	P0_MUT	1.27501
Foxn2 (14g)	e13_WT	1.61752		Smc3_extended (32g)	e13_MUT	0.989438		Rad21_extended (4434g)	e15_WT	1.02853		Pax6 (52g)	e15_MUT	1.56072		Srebf2 (329g)	P0_WT	1.95315		Nfib (13g)	P0_MUT	1.23924
Hcfc1 (11g)	e13_WT	1.56066		Zmiz1 (16g)	e13_MUT	0.923436		Foxp2 (1028g)	e15_WT	0.957566		Zic1 (15g)	e15_MUT	1.55052		Zeb1_extended (1466g)	P0_WT	1.94931		Zfp160_extended (76g)	P0_MUT	1.22834
Zfp691_extended (16g)	e13_WT	1.51853		Trp53_extended (79g)	e13_MUT	0.899403		Brf2 (17g)	e15_WT	0.951174		Zfp1 (17g)	e15_MUT	1.53531		Nr1d2 (82g)	P0_WT	1.94888		Ppard_extended (36g)	P0_MUT	1.2133
Mafg_extended (10g)	e13_WT	1.49497		Dbp_extended (16g)	e13_MUT	0.8923		Tcf12 (13g)	e15_WT	0.929167		Lef1 (34g)	e15_MUT	1.46108		Creb1 (13g)	P0_WT	1.94593		Nfe2l1_extended (16g)	P0_MUT	1.20187
Rxrb_extended (48g)	e13_WT	1.47274		Setdb1 (164g)	e13_MUT	0.833495		Nfyb (932g)	e15_WT	0.919247		Foxm1_extended (12g)	e15_MUT	1.42604		Rela (682g)	P0_WT	1.94118		Nfix (57g)	P0_MUT	1.19202
Pknox1_extended (35g)	e13_WT	1.47049		Kdm5b_extended (4923g)	e13_MUT	0.812583		Maz_extended (2899g)	e15_WT	0.879945		Arnt2_extended (18g)	e15_MUT	1.40655		Klf12 (78g)	P0_WT	1.94041		Sox8 (151g)	P0_MUT	1.16363
Meis3_extended (12g)	e13_WT	1.39963		Ybx1_extended (784g)	e13_MUT	0.778254		Kdm5a (302g)	e15_WT	0.860272		E2f7 (479g)	e15_MUT	1.40434		Klf9_extended (885g)	P0_WT	1.93341		Neurod1 (16g)	P0_MUT	1.15828
Zbtb7a (18g)	e13_WT	1.38337		Smarcb1_extended (294g)	e13_MUT	0.750522		Lef1 (34g)	e15_WT	0.831178		Maf_extended (29g)	e15_MUT	1.37756		Atf5_extended (232g)	P0_WT	1.93246		Mafb_extended (303g)	P0_MUT	1.08144
Zfp938 (20g)	e13_WT	1.377		Otx1 (11g)	e13_MUT	0.736183		Hcfc1 (11g)	e15_WT	0.827666		Ezh2 (35g)	e15_MUT	1.3173		Tbp (97g)	P0_WT	1.92919		Zfp369 (12g)	P0_MUT	1.08144
Zfp780b (11g)	e13_WT	1.37486		Hdac2_extended (5793g)	e13_MUT	0.69132		Sox12 (17g)	e15_WT	0.805399		Nfyb (932g)	e15_MUT	1.31031		Zfx_extended (1185g)	P0_WT	1.92916		Pou3f2_extended (40g)	P0_MUT	1.07469
Pml_extended (431g)	e13_WT	1.37109		Etv6 (37g)	e13_MUT	0.680175		Tfdp1 (342g)	e15_WT	0.786375		Maz_extended (2899g)	e15_MUT	1.25898		Tef (564g)	P0_WT	1.92852		Rarb (21g)	P0_MUT	1.061
Rcor1_extended (121g)	e13_WT	1.34671		Ctcf_extended (5621g)	e13_MUT	0.619611		Bclaf1 (4413g)	e15_WT	0.748389		Rax_extended (16g)	e15_MUT	1.18277		Cic_extended (73g)	P0_WT	1.92353		Foxn4 (15g)	P0_MUT	1.02742
Atf2_extended (25g)	e13_WT	1.33541		Patz1_extended (11g)	e13_MUT	0.607513		E2f4 (505g)	e15_WT	0.722453		Otx1 (11g)	e15_MUT	1.17718		Sp1 (1296g)	P0_WT	1.92301		Crebl2_extended (24g)	P0_MUT	1.02741
Zfp866_extended (62g)	e13_WT	1.27124		Zfp143 (270g)	e13_MUT	0.592892		Six5 (192g)	e15_WT	0.718404		Foxp2 (1028g)	e15_MUT	1.1569		Mef2a (14g)	P0_WT	1.92263		Jund (266g)	P0_MUT	1.01241
Zfp37 (18g)	e13_WT	1.24059		Smarca4_extended (6654g)	e13_MUT	0.550042		Hdac2_extended (5793g)	e15_WT	0.705913		Sox12 (17g)	e15_MUT	1.07926		Zfp362 (1434g)	P0_WT	1.90041		Junb (120g)	P0_MUT	1.01099
Zmiz1 (16g)	e13_WT	1.19695		E2f3 (745g)	e13_MUT	0.511093		Smarcb1_extended (294g)	e15_WT	0.688377		Ubtf (284g)	e15_MUT	1.03722		Ets1 (86g)	P0_WT	1.89367		Klf3_extended (139g)	P0_MUT	1.00249
Irx3_extended (19g)	e13_WT	1.14716		Atf1_extended (1318g)	e13_MUT	0.489368		Nfe2l1_extended (16g)	e15_WT	0.683589		Nr2f2_extended (11g)	e15_MUT	1.03016		Erf (1185g)	P0_WT	1.89254		Gsx2_extended (58g)	P0_MUT	1.00244
Rbpj (30g)	e13_WT	1.13437		Tfdp1 (342g)	e13_MUT	0.446061		Ctcf_extended (5621g)	e15_WT	0.672697		Vsx2_extended (62g)	e15_MUT	0.991662		Bach1_extended (373g)	P0_WT	1.88886		Crx (40g)	P0_MUT	1.00159
Patz1_extended (11g)	e13_WT	1.08751		Gtf2b_extended (13g)	e13_MUT	0.442599		Ezh2 (35g)	e15_WT	0.65705		Pou3f1 (31g)	e15_MUT	0.988258		Rxra_extended (62g)	P0_WT	1.88579		Fos (91g)	P0_MUT	0.968034
E2f6 (116g)	e13_WT	1.08697		Rest_extended (3028g)	e13_MUT	0.429766		Foxj3_extended (17g)	e15_WT	0.648893		Sox2 (270g)	e15_MUT	0.985571		Creb3l2 (79g)	P0_WT	1.88164		Sox4 (74g)	P0_MUT	0.967782
Zfp523 (284g)	e13_WT	1.05682		Ezh2 (35g)	e13_MUT	0.420533		Rest_extended (3028g)	e15_WT	0.643592		Rad21_extended (4434g)	e15_MUT	0.968275		Stat3 (12g)	P0_WT	1.8719		Neurog2_extended (14g)	P0_MUT	0.933782
Thap11 (622g)	e13_WT	1.05334		Bmyc (16g)	e13_MUT	0.399014		Pax6 (52g)	e15_WT	0.609153		Ybx1_extended (784g)	e15_MUT	0.947657		Gli2_extended (11g)	P0_WT	1.86939		Zfp444_extended (22g)	P0_MUT	0.932949
Sp3 (23g)	e13_WT	1.02316		Hmga2 (39g)	e13_MUT	0.350188		Ybx1_extended (784g)	e15_WT	0.586649		Yy1 (1887g)	e15_MUT	0.932894		Rora_extended (30g)	P0_WT	1.86632		Cebpd_extended (42g)	P0_MUT	0.911357
Tcf3_extended (14g)	e13_WT	1.01617		E2f7 (479g)	e13_MUT	0.349198		Vezf1_extended (14g)	e15_WT	0.585171		Kdm5a (302g)	e15_MUT	0.927635		Taf1 (1531g)	P0_WT	1.85178		Vsx2_extended (62g)	P0_MUT	0.909969
Mxi1_extended (2559g)	e13_WT	1.00326		Taf7_extended (2988g)	e13_MUT	0.339449		Hic2 (15g)	e15_WT	0.573338		Zfp931_extended (24g)	e15_MUT	0.895997		Foxo1 (333g)	P0_WT	1.84608		Bhlhe41 (761g)	P0_MUT	0.908511
Zfp775 (35g)	e13_WT	0.969945		Zfp64 (11g)	e13_MUT	0.316834		Gabpa (1140g)	e15_WT	0.567431		E2f4 (505g)	e15_MUT	0.866122		Arntl_extended (291g)	P0_WT	1.84375		Zfp513 (305g)	P0_MUT	0.892063
Smarca4_extended (6654g)	e13_WT	0.963247		Gabpb1_extended (994g)	e13_MUT	0.306462		Dbp_extended (16g)	e15_WT	0.514278		Tcf12 (13g)	e15_MUT	0.861957		Atf6 (85g)	P0_WT	1.83138		Bhlhe40 (1252g)	P0_MUT	0.890629
Nfe2l2_extended (28g)	e13_WT	0.943853		Mbd4_extended (11g)	e13_MUT	0.302963		Otx1 (11g)	e15_WT	0.498021		Vezf1_extended (14g)	e15_MUT	0.860039		Atf6b_extended (336g)	P0_WT	1.8313		Sox3_extended (91g)	P0_MUT	0.884116
Elf2 (1775g)	e13_WT	0.935422		Tcf3_extended (14g)	e13_MUT	0.298604		Arnt2_extended (18g)	e15_WT	0.479408		Myb_extended (496g)	e15_MUT	0.845014		Klf10_extended (12g)	P0_WT	1.83101		Hif1a (133g)	P0_MUT	0.868982
Nr1h2_extended (13g)	e13_WT	0.896721		Sin3a (947g)	e13_MUT	0.2459		Hif1a (133g)	e15_WT	0.459699		Esrra (14g)	e15_MUT	0.811902		Pou2f1 (33g)	P0_WT	1.82314		Smarcc2_extended (17g)	P0_MUT	0.854808
Gtf2b_extended (13g)	e13_WT	0.89365		Elf2 (1775g)	e13_MUT	0.193381		Smc3_extended (32g)	e15_WT	0.455313		Ctcf_extended (5621g)	e15_MUT	0.805726		Nr3c1 (157g)	P0_WT	1.82098		Irf2_extended (18g)	P0_MUT	0.821471
Zfp1 (17g)	e13_WT	0.888805		Nfil3 (53g)	e13_MUT	0.186924		Clock_extended (193g)	e15_WT	0.402857		Sap30_extended (2109g)	e15_MUT	0.781776		Ddit3 (10g)	P0_WT	1.81549		Sox2 (270g)	P0_MUT	0.812498
Mybl1 (37g)	e13_WT	0.881062		Mybl1 (37g)	e13_MUT	0.152244		Pax2_extended (10g)	e15_WT	0.383734		Irf9 (12g)	e15_MUT	0.768828		Etv5_extended (117g)	P0_WT	1.81419		Klf13_extended (67g)	P0_MUT	0.808245
Zfp386 (24g)	e13_WT	0.874329		Smad5 (30g)	e13_MUT	0.143833		Mitf (924g)	e15_WT	0.325756		Bclaf1 (4413g)	e15_MUT	0.756861		Jdp2 (218g)	P0_WT	1.81204		Tbl1xr1_extended (22g)	P0_MUT	0.802605
Mbd4_extended (11g)	e13_WT	0.867146		Zfp780b (11g)	e13_MUT	0.122502		Smad5 (30g)	e15_WT	0.320637		Pole3 (125g)	e15_MUT	0.747807		Crem (68g)	P0_WT	1.80396		Mitf (924g)	P0_MUT	0.801858
Taf7_extended (2988g)	e13_WT	0.864322		Cpsf4_extended (12g)	e13_MUT	0.106241		Chd2 (2368g)	e15_WT	0.319074		Trp53_extended (79g)	e15_MUT	0.708508		Cux1 (15g)	P0_WT	1.80172		Zfp110 (28g)	P0_MUT	0.784113
Ubtf (284g)	e13_WT	0.84912		Meis3_extended (12g)	e13_MUT	0.0968457		Kdm5b_extended (4923g)	e15_WT	0.290956		E2f3 (745g)	e15_MUT	0.699141		Brf1_extended (981g)	P0_WT	1.78764		Srebf1 (1445g)	P0_MUT	0.781467
Nfatc3_extended (16g)	e13_WT	0.84229		Lef1 (34g)	e13_MUT	0.0846219		E2f7 (479g)	e15_WT	0.284851		Tcf7 (18g)	e15_MUT	0.680219		Cebpb_extended (598g)	P0_WT	1.78047		Klf15_extended (964g)	P0_MUT	0.773592
Kdm5b_extended (4923g)	e13_WT	0.833074		Zfp37 (18g)	e13_MUT	0.0669913		Gsx2_extended (58g)	e15_WT	0.28006		Onecut2 (16g)	e15_MUT	0.676032		Hsf2 (13g)	P0_WT	1.77997		Irf9 (12g)	P0_MUT	0.729671
Atf1_extended (1318g)	e13_WT	0.816321		Foxn2 (14g)	e13_MUT	0.0271263		Trp53_extended (79g)	e15_WT	0.273783		Sox3_extended (91g)	e15_MUT	0.673647		Zfp64 (11g)	P0_WT	1.77954		Nfic_extended (49g)	P0_MUT	0.702219
Nfatc4 (12g)	e13_WT	0.816097		Ubtf (284g)	e13_MUT	0.0129118		E2f8 (96g)	e15_WT	0.264413		Rest_extended (3028g)	e15_MUT	0.663697		Foxk1_extended (104g)	P0_WT	1.77487		Klf6_extended (783g)	P0_MUT	0.693242
Mlx_extended (361g)	e13_WT	0.805108		Tgif2_extended (12g)	e13_MUT	0.0118356		Taf7_extended (2988g)	e15_WT	0.231268		Hdac2_extended (5793g)	e15_MUT	0.663299		Creb3_extended (441g)	P0_WT	1.76592		E2f1 (180g)	P0_MUT	0.687005
Setdb1 (164g)	e13_WT	0.796189						E2f3 (745g)	e15_WT	0.229556		Kdm5b_extended (4923g)	e15_MUT	0.580153		Nfil3 (53g)	P0_WT	1.76244		Pou3f1 (31g)	P0_MUT	0.68651
Rest_extended (3028g)	e13_WT	0.782755						Setdb1 (164g)	e15_WT	0.224794		Mbd4_extended (11g)	e15_MUT	0.569834		Mxd4_extended (614g)	P0_WT	1.76		Myb_extended (496g)	P0_MUT	0.677964
Tbl1xr1_extended (22g)	e13_WT	0.766864						Brca1 (611g)	e15_WT	0.224159		Rfx1_extended (17g)	e15_MUT	0.569132		Rbbp5_extended (798g)	P0_WT	1.7533		Rax_extended (16g)	P0_MUT	0.659042
Thap1 (498g)	e13_WT	0.75462						Foxk1_extended (104g)	e15_WT	0.220157		Smarcb1_extended (294g)	e15_MUT	0.56591		Phf8_extended (1161g)	P0_WT	1.75076		Otx2 (554g)	P0_MUT	0.643214
Hdac6_extended (1100g)	e13_WT	0.74815						Etv6 (37g)	e15_WT	0.198064		Setdb1 (164g)	e15_MUT	0.528354		Stat6 (16g)	P0_WT	1.75052		Hsf4 (14g)	P0_MUT	0.642821
Gabpb1_extended (994g)	e13_WT	0.726093						Bhlhe41 (761g)	e15_WT	0.164155		Zfp110 (28g)	e15_MUT	0.489397		Sp4_extended (1230g)	P0_WT	1.73286		Zfp931_extended (24g)	P0_MUT	0.64273
Ets2 (423g)	e13_WT	0.717565						Elf1 (396g)	e15_WT	0.154386		Pbx3 (41g)	e15_MUT	0.47757		Prrx2_extended (21g)	P0_WT	1.73083		Prdm16_extended (94g)	P0_MUT	0.626809
Elk4 (634g)	e13_WT	0.702362						Zic2_extended (13g)	e15_WT	0.150342		Gtf2f1 (1148g)	e15_MUT	0.469904		Nfic_extended (49g)	P0_WT	1.71714		Nfatc3_extended (16g)	P0_MUT	0.616427
Sp4_extended (1230g)	e13_WT	0.691851						Zfp523 (284g)	e15_WT	0.10788		Vax2_extended (13g)	e15_MUT	0.462573		Foxo4_extended (10g)	P0_WT	1.70783		Cebpb_extended (598g)	P0_MUT	0.608773
Prrx2_extended (21g)	e13_WT	0.669321						Zfp386 (24g)	e15_WT	0.101291		Tfdp1 (342g)	e15_MUT	0.461283		Mxd1_extended (115g)	P0_WT	1.70643		Srf (66g)	P0_MUT	0.608367
Gabpa (1140g)	e13_WT	0.657322						Pole3 (125g)	e15_WT	0.0904988		Rarb (21g)	e15_MUT	0.441039		Sp2 (37g)	P0_WT	1.70639		Hsf2 (13g)	P0_MUT	0.601455
Sin3a (947g)	e13_WT	0.642442						Zfp444_extended (22g)	e15_WT	0.0825223		Clock_extended (193g)	e15_MUT	0.429534		Elf1 (396g)	P0_WT	1.69851		Sox9 (59g)	P0_MUT	0.583431
Smc3_extended (32g)	e13_WT	0.639395						Zfp369 (12g)	e15_WT	0.0737908		Smc3_extended (32g)	e15_MUT	0.393835		Srf (66g)	P0_WT	1.69644		Pbx3 (41g)	P0_MUT	0.5669
Trp53_extended (79g)	e13_WT	0.636547						Zic1 (15g)	e15_WT	0.0582699		Atf2_extended (25g)	e15_MUT	0.360911		Rfx1_extended (17g)	P0_WT	1.69603		Mxd1_extended (115g)	P0_MUT	0.554874
Gtf2f1 (1148g)	e13_WT	0.613426						Cic_extended (73g)	e15_WT	0.0478754		Taf7_extended (2988g)	e15_MUT	0.356239		Usf1_extended (1221g)	P0_WT	1.6888		Jdp2 (218g)	P0_MUT	0.550892
Hlf (106g)	e13_WT	0.599144						Atf1_extended (1318g)	e15_WT	0.0409908		Tcf7l2 (41g)	e15_MUT	0.353153		Usf2 (341g)	P0_WT	1.6803		Usf1_extended (1221g)	P0_MUT	0.533524
Sox12 (17g)	e13_WT	0.564789						Smarca4_extended (6654g)	e15_WT	0.0386744		Chd2 (2368g)	e15_MUT	0.349095		Hic2 (15g)	P0_WT	1.67814		Mxd4_extended (614g)	P0_MUT	0.525187
Phf8_extended (1161g)	e13_WT	0.561462						Etv3 (83g)	e15_WT	0.0318142		Ptcd1 (18g)	e15_MUT	0.273825		Klf15_extended (964g)	P0_WT	1.6697		Pou2f1 (33g)	P0_MUT	0.495873
Foxo4_extended (10g)	e13_WT	0.555916						Ubtf (284g)	e15_WT	0.0278093		Gabpa (1140g)	e15_MUT	0.265807		Mtf1 (10g)	P0_WT	1.65937		Zbtb7a (18g)	P0_MUT	0.489979
Vax2_extended (13g)	e13_WT	0.548084						Zfp780b (11g)	e15_WT	0.0173371		Zfp369 (12g)	e15_MUT	0.25009		Foxj3_extended (17g)	P0_WT	1.65846		Arid3a_extended (12g)	P0_MUT	0.481506
Kdm5a (302g)	e13_WT	0.541977						Hsf4 (14g)	e15_WT	0.0115362		Nfe2l1_extended (16g)	e15_MUT	0.183222		Ep300_extended (499g)	P0_WT	1.6564		Klf10_extended (12g)	P0_MUT	0.475228
Stat6 (16g)	e13_WT	0.531968						Thap11 (622g)	e15_WT	0.00818947		Atf1_extended (1318g)	e15_MUT	0.149349		Zfp120_extended (14g)	P0_WT	1.65189		Etv5_extended (117g)	P0_MUT	0.474831
Irf3_extended (51g)	e13_WT	0.520954						Rarb (21g)	e15_WT	0.00785198		Gabpb1_extended (994g)	e15_MUT	0.138442		Srebf1 (1445g)	P0_WT	1.64727		Cux1 (15g)	P0_MUT	0.392472
Brf2 (17g)	e13_WT	0.515537						Bhlhe40 (1252g)	e15_WT	0.00170383		Zfp120_extended (14g)	e15_MUT	0.137606		Ptcd1 (18g)	P0_WT	1.6461		Usf2 (341g)	P0_MUT	0.388491
Hdac2_extended (5793g)	e13_WT	0.515037										E2f1 (180g)	e15_MUT	0.135509		Otx2 (554g)	P0_WT	1.6427		Nr2c2 (14g)	P0_MUT	0.382285
Rbbp5_extended (798g)	e13_WT	0.474816										Mybl1 (37g)	e15_MUT	0.134669		Prdm16_extended (94g)	P0_WT	1.64193		Stat3 (12g)	P0_MUT	0.381497
Ctcf_extended (5621g)	e13_WT	0.447155										Elf2 (1775g)	e15_MUT	0.12488		Irf3_extended (51g)	P0_WT	1.6403		Nfyc (20g)	P0_MUT	0.366072
Smarcb1_extended (294g)	e13_WT	0.445326										Hdac6_extended (1100g)	e15_MUT	0.124685		Ets2 (423g)	P0_WT	1.6397		Sp2 (37g)	P0_MUT	0.361743
Brf1_extended (981g)	e13_WT	0.44489										Taf1 (1531g)	e15_MUT	0.102304		Klf6_extended (783g)	P0_WT	1.63447		Creb3l2 (79g)	P0_MUT	0.356323
Foxo1 (333g)	e13_WT	0.429521										Zfp386 (24g)	e15_MUT	0.0950541		Etv3 (83g)	P0_WT	1.63397		Sox11 (138g)	P0_MUT	0.269442
Hmx1 (12g)	e13_WT	0.427877										Cebpz (15g)	e15_MUT	0.0897441		Thap1 (498g)	P0_WT	1.61931		Ddit3 (10g)	P0_MUT	0.211654
Tfdp1 (342g)	e13_WT	0.410184										Etv6 (37g)	e15_MUT	0.08495		Klf13_extended (67g)	P0_WT	1.61372		E2f8 (96g)	P0_MUT	0.206145
Six5 (192g)	e13_WT	0.405732										Smarca4_extended (6654g)	e15_MUT	0.0818063		Nr1h2_extended (13g)	P0_WT	1.61127		Mtf1 (10g)	P0_MUT	0.205215
Irf2_extended (18g)	e13_WT	0.402361										Creb1 (13g)	e15_MUT	0.0693451		Smad5 (30g)	P0_WT	1.60783		Zfp120_extended (14g)	P0_MUT	0.202137
Ep300_extended (499g)	e13_WT	0.395653										Ep300_extended (499g)	e15_MUT	0.062521		Nrf1_extended (1226g)	P0_WT	1.58752		Klf9_extended (885g)	P0_MUT	0.194853
Chd2 (2368g)	e13_WT	0.357226										Cux2 (13g)	e15_MUT	0.0605847		Cebpd_extended (42g)	P0_WT	1.57239		Creb3_extended (441g)	P0_MUT	0.180105
Nrf1_extended (1226g)	e13_WT	0.341626										Mef2a (14g)	e15_MUT	0.0596808		E2f1 (180g)	P0_WT	1.57211		Zic1 (15g)	P0_MUT	0.178594
Dbp_extended (16g)	e13_WT	0.334157										Sox8 (151g)	e15_MUT	0.0495242		Smarcc2_extended (17g)	P0_WT	1.55748		Bach1_extended (373g)	P0_MUT	0.1747
Mtf1 (10g)	e13_WT	0.330968										Smad5 (30g)	e15_MUT	0.0418524		Fos (91g)	P0_WT	1.55548		Nr1d2 (82g)	P0_MUT	0.157831
Arntl_extended (291g)	e13_WT	0.312281										Sox9 (59g)	e15_MUT	0.0286508		Hsf4 (14g)	P0_WT	1.55212		Six6_extended (18g)	P0_MUT	0.147723
Creb3_extended (441g)	e13_WT	0.307817										Tcf3_extended (14g)	e15_MUT	0.0258907		Zfp513 (305g)	P0_WT	1.55103		Crem (68g)	P0_MUT	0.0969116
Atf6 (85g)	e13_WT	0.305662										Nfib (13g)	e15_MUT	0.012734		Sox9 (59g)	P0_WT	1.54056		Foxk1_extended (104g)	P0_MUT	0.0836237
Ppard_extended (36g)	e13_WT	0.305147										Nr3c1 (157g)	e15_MUT	0.00505574		Sin3a (947g)	P0_WT	1.53915		Vezf1_extended (14g)	P0_MUT	0.061125
E2f3 (745g)	e13_WT	0.302398														Zfp143 (270g)	P0_WT	1.53906		Sp3 (23g)	P0_MUT	0.0601929
Zfp143 (270g)	e13_WT	0.300545														Nfe2l2_extended (28g)	P0_WT	1.53603		Gli2_extended (11g)	P0_MUT	0.0570145
Atf6b_extended (336g)	e13_WT	0.293335														Junb (120g)	P0_WT	1.51922		Rora_extended (30g)	P0_MUT	0.0506581
Etv3 (83g)	e13_WT	0.28202														Crx (40g)	P0_WT	1.49543		Pax2_extended (10g)	P0_MUT	0.0441678
Nfil3 (53g)	e13_WT	0.280789														Bhlhe40 (1252g)	P0_WT	1.48643		Sox10 (44g)	P0_MUT	0.0320799
Erf (1185g)	e13_WT	0.262997														Klf3_extended (139g)	P0_WT	1.48556		Tef (564g)	P0_MUT	0.0236712
Bhlhe22 (13g)	e13_WT	0.216664														Jund (266g)	P0_WT	1.48452		Klf7 (27g)	P0_MUT	0.0195192
Elf1 (396g)	e13_WT	0.201551														Neurog2_extended (14g)	P0_WT	1.47981		Thra_extended (21g)	P0_MUT	0.00573812
Nr2f6_extended (13g)	e13_WT	0.195245														Clock_extended (193g)	P0_WT	1.46127
Yy1 (1887g)	e13_WT	0.188631														Hlf (106g)	P0_WT	1.45645
Nr3c1 (157g)	e13_WT	0.177152														Foxn4 (15g)	P0_WT	1.44072
Bmyc (16g)	e13_WT	0.165055														Mlx_extended (361g)	P0_WT	1.43277
Atf5_extended (232g)	e13_WT	0.164261														Mafb_extended (303g)	P0_WT	1.42825
Ybx1_extended (784g)	e13_WT	0.161996														Sox4 (74g)	P0_WT	1.41255
Pole3 (125g)	e13_WT	0.154898														Elk4 (634g)	P0_WT	1.41107
Rela (682g)	e13_WT	0.150777														Pbx3 (41g)	P0_WT	1.41062
Nr2c2 (14g)	e13_WT	0.133902														Neurod1 (16g)	P0_WT	1.39782
Usf2 (341g)	e13_WT	0.133145														Rbpj (30g)	P0_WT	1.39774
Zfp110 (28g)	e13_WT	0.120519														Bhlhe41 (761g)	P0_WT	1.38758
Esrra (14g)	e13_WT	0.118997														Pou3f2_extended (40g)	P0_WT	1.38188
Pir (20g)	e13_WT	0.0879124														Mitf (924g)	P0_WT	1.38148
Hic2 (15g)	e13_WT	0.0802282														Crebl2_extended (24g)	P0_WT	1.3485
Foxp2 (1028g)	e13_WT	0.0770789														Six5 (192g)	P0_WT	1.33823
Zfp120_extended (14g)	e13_WT	0.0741976														Chd2 (2368g)	P0_WT	1.33314
Sp1 (1296g)	e13_WT	0.0671639														Nfix (57g)	P0_WT	1.33115
Sp2 (37g)	e13_WT	0.0601641														Adarb1 (11g)	P0_WT	1.3231
Zeb1_extended (1466g)	e13_WT	0.0560039														Zfp444_extended (22g)	P0_WT	1.31247
Zfp64 (11g)	e13_WT	0.0335709														Zfp160_extended (76g)	P0_WT	1.30985
Rora_extended (30g)	e13_WT	0.0255635														Sp3 (23g)	P0_WT	1.29784
Usf1_extended (1221g)	e13_WT	0.0161716														Atf4 (87g)	P0_WT	1.29039
Zfx_extended (1185g)	e13_WT	0.0128925														Gtf2b_extended (13g)	P0_WT	1.2857
Elk1 (61g)	e13_WT	0.0101441														Zfp775 (35g)	P0_WT	1.26776
																Sox8 (151g)	P0_WT	1.24048
																Irf2_extended (18g)	P0_WT	1.23892
																Hif1a (133g)	P0_WT	1.23828
																Hdac6_extended (1100g)	P0_WT	1.23034
																Egr1 (221g)	P0_WT	1.22582
																Esrra (14g)	P0_WT	1.22023
																Gsx2_extended (58g)	P0_WT	1.21806
																Etv6 (37g)	P0_WT	1.20819
																Mybl1 (37g)	P0_WT	1.18682
																Creb5 (14g)	P0_WT	1.18573
																Rcor1_extended (121g)	P0_WT	1.17947
																Maff_extended (121g)	P0_WT	1.17681
																Jun (36g)	P0_WT	1.17179
																Irf9 (12g)	P0_WT	1.16319
																Nfatc3_extended (16g)	P0_WT	1.1423
																Zfp938 (20g)	P0_WT	1.13229
																Myb_extended (496g)	P0_WT	1.12141
																Zfp386 (24g)	P0_WT	1.11543
																Sox3_extended (91g)	P0_WT	1.10821
																Zfp866_extended (62g)	P0_WT	1.09935
																Brf2 (17g)	P0_WT	1.09701
																Elk3_extended (21g)	P0_WT	1.09573
																Tbl1xr1_extended (22g)	P0_WT	1.0912
																E2f6 (116g)	P0_WT	1.0859
																Pml_extended (431g)	P0_WT	1.0734
																Sox5_extended (24g)	P0_WT	1.07004
																Nfib (13g)	P0_WT	1.06515
																E2f4 (505g)	P0_WT	1.05613
																Pknox1_extended (35g)	P0_WT	1.05334
																Zfp110 (28g)	P0_WT	1.0423
																Ppard_extended (36g)	P0_WT	1.01319
																Zfp37 (18g)	P0_WT	1.01209
																Rxrb_extended (48g)	P0_WT	1.0056
																Tgif2_extended (12g)	P0_WT	1.00486
																Zfp691_extended (16g)	P0_WT	1.00261
																Bclaf1 (4413g)	P0_WT	0.973761
																Zfp369 (12g)	P0_WT	0.97012
																Pou3f1 (31g)	P0_WT	0.957735
																Bhlhe22 (13g)	P0_WT	0.95458
																Patz1_extended (11g)	P0_WT	0.952084
																Mafg_extended (10g)	P0_WT	0.947116
																Gabpb1_extended (994g)	P0_WT	0.943316
																Meis3_extended (12g)	P0_WT	0.942222
																Vezf1_extended (14g)	P0_WT	0.93822
																Etv1_extended (21g)	P0_WT	0.905997
																Tcf3_extended (14g)	P0_WT	0.897001
																Rarb (21g)	P0_WT	0.885661
																Atf2_extended (25g)	P0_WT	0.88358
																Sox2 (270g)	P0_WT	0.842968
																Zfp523 (284g)	P0_WT	0.828691
																Vsx2_extended (62g)	P0_WT	0.823042
																E4f1 (26g)	P0_WT	0.796792
																Rax_extended (16g)	P0_WT	0.795864
																Cebpz (15g)	P0_WT	0.790101
																Dbp_extended (16g)	P0_WT	0.775953
																Tcf7l2 (41g)	P0_WT	0.771599
																Mbd4_extended (11g)	P0_WT	0.764767
																Smad1 (18g)	P0_WT	0.747856
																Elf2 (1775g)	P0_WT	0.743351
																Tead1 (12g)	P0_WT	0.737134
																Zfp780b (11g)	P0_WT	0.733216
																Gabpa (1140g)	P0_WT	0.731201
																Nr2c1 (16g)	P0_WT	0.730761
																Foxn2 (14g)	P0_WT	0.689048
																Nr2c2 (14g)	P0_WT	0.654761
																Rara (16g)	P0_WT	0.651168
																Zbtb26 (13g)	P0_WT	0.645041
																Tcf12 (13g)	P0_WT	0.644006
																Runx1 (15g)	P0_WT	0.632182
																Arnt2_extended (18g)	P0_WT	0.619129
																Pir (20g)	P0_WT	0.583153
																Rad21_extended (4434g)	P0_WT	0.578772
																Polr3a_extended (13g)	P0_WT	0.573813
																Nfatc4 (12g)	P0_WT	0.555696
																Klf7 (27g)	P0_WT	0.520212
																Cbfb_extended (14g)	P0_WT	0.486281
																Atf1_extended (1318g)	P0_WT	0.466709
																Zic1 (15g)	P0_WT	0.401308
																Arid3a_extended (12g)	P0_WT	0.357536
																Nfe2l1_extended (16g)	P0_WT	0.352032
																Nr2f6_extended (13g)	P0_WT	0.337884
																Zfp217 (11g)	P0_WT	0.336519
																Nfya (55g)	P0_WT	0.330936
																Nfyb (932g)	P0_WT	0.321896
																Bmyc (16g)	P0_WT	0.316614
																Sox11 (138g)	P0_WT	0.31239
																Zmiz1 (16g)	P0_WT	0.311229
																Smarca4_extended (6654g)	P0_WT	0.284664
																Maz_extended (2899g)	P0_WT	0.268633
																E2f3 (745g)	P0_WT	0.2665
																Polr3g (18g)	P0_WT	0.262726
																Zbtb7a (18g)	P0_WT	0.203756
																Taf7_extended (2988g)	P0_WT	0.189025
																Nr2f2_extended (11g)	P0_WT	0.187286
																Foxp1 (17g)	P0_WT	0.185262
																E2f7 (479g)	P0_WT	0.160997
																Six6_extended (18g)	P0_WT	0.152334
																Kdm5a (302g)	P0_WT	0.12395
																Zic2_extended (13g)	P0_WT	0.113475
																Smad4 (12g)	P0_WT	0.0699507
																Cpsf4_extended (12g)	P0_WT	0.0683387
																Foxp2 (1028g)	P0_WT	0.0549013
