# Supplementary material for: Myelin regulatory factor (MYRF) is a critical early regulator of retinal pigment epithelial development
Source: PLoS Genet. 2025 Apr 15;21(4):e1011670. doi: 10.1371/journal.pgen.1011670 (PMC12052213; doi:10.1371/journal.pgen.1011670)
Supplement: S3 Table — (XLSX) [file pgen.1011670.s017.xlsx]

## Sheet: RPESCENICSox10regulongenes
Genes Regulated by Sox10
Abhd2
Acsl6
Atp2b2
Bmp4
Car12
Caskin1
Cdh3
Cdr2
Col8a1
Col8a2
Col9a3
Cpxm2
Crim1
Dusp4
Ehd3
Elovl7
Ermn
F3
Fbxw4
Fxyd3
Gjb1
Me1
Met
Mfsd2a
Rasgrp3
Rdh10
Rdh5
Rgr
Rlbp1
Rnf128
Sema3b
Sema3c
Sept4
Sgk3
Slc16a2
Slc16a8
Slc7a10
Sox10
Synpo2
Tex2
Tmem229b
Tmem98
Upk1b
Wfikkn2
