# Supplementary material for: Myelin regulatory factor (MYRF) is a critical early regulator of retinal pigment epithelial development
Source: PLoS Genet. 2025 Apr 15;21(4):e1011670. doi: 10.1371/journal.pgen.1011670 (PMC12052213; doi:10.1371/journal.pgen.1011670)
Supplement: S4 Table — (XLSX) [file pgen.1011670.s018.xlsx]

## Sheet: Sheet1
	RNA.Mel.MUT	RNA.Mel.WT	RNA.RPE.MUT	RNA.RPE.WT
Sox10	1038	1273	15	312
Pax3	302	475	1	0
Lhx2	41	26	1954	2358
Myrf	6	9	167	1240
Ermn	0	2	139	842
Upk3b	0	0	8	1214
Wfikkn2	0	4	76	1170
Tmem98	94	141	827	2865
