# Supplementary material for: Myelin regulatory factor (MYRF) is a critical early regulator of retinal pigment epithelial development
Source: PLoS Genet. 2025 Apr 15;21(4):e1011670. doi: 10.1371/journal.pgen.1011670 (PMC12052213; doi:10.1371/journal.pgen.1011670)
Supplement: S5 Table — (XLSX) [file pgen.1011670.s019.xlsx]

## Sheet: Sheet1
Antibody	Source	Dilution	Antigen Retrieval	Secondary Antibody	Source	Dilution	Tertiary Reagent	Source	Dilution	Dye	Dilution
rabbit anti-OTX2	Abcam, ab21990	1:100	7 min, boiling 0.1M Citric Acid, ph 6.0	biotin conjugated donkey anti-rabbit IgG	Jackson Immunoresearch, 711-066-152	1:200	Strepavidin-488	Jackson ImmunoReasearch, 016-540-084	1:200
Ermn, Ezrn	Ermin, from Dr. Peles, Ezrn: Sigma E8897	1:500, 1:500	10 min, boiling 0.1M Citric Acid, ph 6.0	goat anti-rabbit Alexa-488, goat anti mouse Alexa 555	Jackson ImmunoResearch 111-545-144, Invitrogen A27039	1:500,1:400
Ermn, Phalloidin-AlexFlou568	Ermin, from Dr. Peles, Phalloidin-AlexFlou568: Invitrogen A12380	1:500, 1:400	No Retrieval	goat anti Rabbit Alexa-488	Jackson ImmunoResearch 111-545-144	1:500
rabbit anti-SOX10	Cell Signaling, 89356T	1:100	10 min, boiling 0.1M Citric Acid, ph 6.0	goat anti-rabbit Alexa-488	Jackson ImmunoResearch 111-545-144	1:200	none
rabbit anti-TGFB2	Fisher Scientific, PIPA586215	1:100	10 min, boiling 0.1M Citric Acid, ph 6.0	goat anti-rabbit Alexa-488	Jackson ImmunoResearch 111-545-144	1:200	none
rabbit anti-TGFB2, mouse anti-CCND1	Fisher Scientific, PIPA586215; Santa Cruz, A12, sc8396	1:100	10 min, boiling 0.1M Citric Acid, ph 6.0	goat anti-rabbit Alexa-488, anti-mouse biotin	Jackson ImmunoResearch 111-545-144, Jackson Immunoresearch, 115-066-062	1:200, 1;100	Streptavidin-Cy3	Jackson ImmunoReasearch, 016-160-084	1:100
rabbit anti-pSMAD 1/5/9	Cell Signaling, 13820S	1:100	10 min, boiling 0.1M Citric Acid, ph 6.0	biotin conjugated donkey anti-rabbit IgG	Jackson Immunoresearch, 711-066-152	1:200	Streptavidin-HRP	Biotium, Tyramide Amplification Kit with Streptavidin and CF488A Dye, 33002	1:200	CF488A	1:500
