# Supplementary material for: Myelin regulatory factor (MYRF) is a critical early regulator of retinal pigment epithelial development
Source: PLoS Genet. 2025 Apr 15;21(4):e1011670. doi: 10.1371/journal.pgen.1011670 (PMC12052213; doi:10.1371/journal.pgen.1011670)
Supplement: S1 Data — The first tab in this table shows the density quantifications and cell counts from immunostainings and RNAscopes throughout the paper. Additional tabs in the sheet show the statistical analysis used for each marker. (XLSX) [file pgen.1011670.s020.xlsx]

## Sheet: Quantification
Ermn&Ezrin staining P21
Sample	Genotype	Slide	Ermn density	Area	Density/Area	Fold Change compared to Ezrin	T test	Ave Fold Change	Fold decrease	Ezrin density	Area	Density/Area
3603	fl/fl	21	227.6	8.25	27.5879	0.678707				357.7	8.8	40.6477
3420	fl/fl	6	71	8	8.875	0.555914				135.7	8.5	15.9647
3420	fl/fl	19	44577.2	4443.3	10.0325	0.697844		0.644155		51450.1	3578.8	14.3764
3608	cre fl/fl	8	26.5	15.3	1.73203	0.0574646				406.9	13.5	30.1407
3443	cre fl/fl	12	27.2	11.9	2.28571	0.162942				151.5	10.8	14.0278
3419	cre fl/fl	21	3141.7	2941.5	1.06806	0.211191	0.00140656	0.143866	4.47747	13904.6	2749.4	5.05732
Upk3b P0
Sample	Genotype	Slide	Upk3b intensity	Area	Density/Area	Average fold	Fold Decrease
P0-16	fl/fl	19	56.4	8.4	6.71429
P0-1	fl/fl		64286.6	8720.9	7.37156
P0-3	fl/fl		114577	8701.4	13.1677
P0-4	fl/fl		53082.4	8195.7	6.47686
P0-6	fl/fl		79453	12630.8	6.29042	8.00415
P0-1	cre fl/fl	19	12.8	7.2	1.77778
P0-2	cre fl/fl		22389.5	6099.5	3.67071
P0-5	cre fl/fl		21249.3	5348.1	3.97324	3.14058	2.54863
Sox10 cell counts
e13.5 (40x)
Sample	Genotype	SOX10 positive	DAPI	pos/DAPI(%)	SOX10 positive	DAPI	pos/DAPI(%)	Ave perc
e13_8/30-2	fl/fl	43	48	0.895833
8275-1	fl/fl	36	53	0.679245	25	44	0.568182	0.623714
8275-6	fl/fl	37	50	0.74	34	42	0.809524	0.774762
e13_8/30-4	cre fl/+	7	42	0.166667
7565-1	cre fl/+	0	39	0
8275-3	cre fl/+	10	42	0.238095	9	44	0.204545	0.22132
8130-1	cre fl/+	14	51	0.27451
7565-4	cre fl/fl	0	45	0
8130-6	cre fl/fl	0	50	0	0	50	0
8275-2	cre fl/fl	0	36	0	0	37	0
8275-4	cre fl/fl	0	46	0	0	50	0
e15.5 (20x)					Ave Per
9818-4	fl/fl	57	82	0.695122
9818-6	fl/fl	65	77	0.844156
9924-7(40x)	fl/fl	27	33	0.818182
9681-3	cre fl/+	35	79	0.443038
9681-6	cre fl/+	6	90	0.0666667
9818-3	cre fl/+	0	101	0
9681-2	cre fl/fl	0	77	0
9818-1	cre fl/fl	0	83	0
9818-2	cre fl/fl	0	60	0
P3(40x)
8191-1	fl/+	17	21	0.809524
8191-4	fl/+	13	17	0.764706
P3-5	fl/+	16	17	0.941176	0.838469
8191-5	cre fl/+	12	19	0.631579
P3-2	cre fl/+	13	15	0.866667	0.749123
8191-2	cre fl/fl	0	24	0
P3-4	cre fl/fl	4	16	0.25
P3-10	cre fl/fl	0	16	0	0.0833333
Wfikkn2 RNAscope P0
Sample	Genotype	Wfikkn2 density	RBC density	Normalized Density	Norm Den <0=0	Area	Density/Area
P0-16	fl/fl	670071	380337	289734	289734	38549	7.51599
P0-1	fl/fl	1987146	746145	1241001	1241001	74544	16.6479
P0-3	fl/fl	2611660	1026195	1585465	1585465	72386	21.9029
P0-6	fl/fl	1199520	777188	422332	422332	49004	8.61832
P0-14	cre fl/fl	228972	512101	-283129	0	47605	0
P0-2	cre fl/fl	525191	689710	-164519	0	61389	0
P0-5	cre fl/fl	381479	556656	-175177	0	34367	0
Tgfb2
Sample	Genotype	TGFB2 density	RBC density	Normalized Tgfb2 Density	Norm Tgfb2 Den <0=0	Area	Norm Density per Area
P0-8	fl/+	1000943	1164338	-163395	0	79588	0
P0-12	fl/fl	1191245	1198886	-7641	0	68661	0
P0-13	fl/+	1517037	815754	701283	701283	43493	16.124
P0-3	fl/+	1951008	1194848	756160	756160	65571	11.5319
3744-3	cre +/fl	1311898	864992	446906	446906	63963	6.98695
P0-10	cre +/fl	1352731	873796	478935	478935	42530	11.2611
P0-11	cre +/fl	1871572	1176670	694902	694902	61316	11.3331
3744-1	cre fl/fl	2126007	998810	1127197	1127197	73218	15.3951
3744-2	cre fl/fl	1498932	1213032	285900	285900	72962	3.91848
P0-9	cre fl/fl	3790876	2239876	1551000	1551000	81916	18.934
P0-15	cre fl/fl	2807532	1073584	1733948	1733948	68976	25.1384
Id3 RNAscope
Sample	Genotype	Id3 Density	RBC density	Normalized Density	Area	Norm Dens per Area
P0-8	fl/+	672581	587366	85215	51521	1.65399
P0-13	fl/fl	1084364	737093	347271	63427	5.47513
P0-1	fl/fl	840068	497700	342368	86329	3.96585
3774-3	cre fl/+	2443365	723060	1720305	82921	20.7463
P0-10	cre fl/+	1601675	790104	811571	49787	16.3009
P0-11	cre fl/+	687247	392276	294971	79306	3.7194
3774-1	cre fl/fl	2277909	468975	1808934	75006	24.1172
3774-2	cre fl/fl	4089823	616351	3473472	111146	31.2514
P0-15	cre fl/fl	1816985	822885	994100	57596	17.2599
P0-9	cre fl/fl	2287731	746671	1541060	53039	29.0552
P0-2	cre fl/fl	1065440	585175	480265	72714	6.60485
pSMAD cell counts
Sample	Genotype	pSMAD Density	RBC density	Normalized Density	Area	Norm Dens per Area
3780-8	fl/+	1392923	229705	1163218	53024	21.9376
3780-1	fl/+	714511	85732	628779	53039	11.855
3780-7	fl/fl	1441088	153360	1287728	65429	19.6813
P0-1	fl/fl	1105658	7422	1098236	62079	17.6909
P0-3	fl/fl	1561425	24818	1536607	73351	20.9487
P0-6	fl/fl	1908099	70815	1837284	77428	23.7289
3780-2	cre fl/fl	1977410	153134	1824276	65295	27.939
3780-4	cre fl/fl	2347945	202324	2145621	75248	28.514
3780-6	cre fl/fl	2364964	245653	2119311	52751	40.1758
3744-1	cre fl/fl	2356851	11211	2345640	55112	42.5613
3744-2	cre fl/fl	2019530	53149	1966381	45898	42.8424
P0-2	cre fl/fl	2447008	21189	2425819	60731	39.9437
P0-5	cre fl/fl	2225268	71628	2153640	72109	29.8665
Tyrcre Myrf e18.5
Myrf RNAscope, 20x
Sample	Genotype	Myrf Density	RBC density	Normalized Density	Area	Norm Dens per Area
5836-1	fl/-	3866733	989929	2876804	119930	23.9874
7042-5 eye 1	fl/+	3078864	1090730	1988134	68148	29.1738
7042-5 eye 2	fl/+	3054302	512303	2541999	64220	39.5827
6279-2	fl/+	2102079	962936	1139143	52005	21.9045
5836-5	cre fl/-	1940895	888778	1052117	74354	14.1501
7042-4 eye 1	cre fl/-	984222	733393	250829	49286	5.08925
7042-4 eye 2	cre fl/-	1289893	793456	496437	60856	8.15757
6279-3	cre fl/-	1992563	1200965	791598	47375	16.7092
TMEM98, 20x
Sample	Genotype	TMEM98 Density	RBC density	Normalized Density	Area	Norm Dens per Area
6279-2	fl/+	5836531	1904756	3931775	116110	33.8625
7042-5 eye 1	fl/+	4616635	286263	4330372	89818	48.2127
7042-5 eye2	fl/+	2575948	216717	2359231	68482	34.4504
5836-4	fl/-	3516955	104811	3412144	88223	38.6764
6279-3	cre fl/-	2455269	1198164	1257105	77902	16.137
7042-4 eye 1	cre fl/-	2781990	861992	1919998	90778	21.1505
7042-4 eye 2	cre fl/-	1918909	1074804	844105	63716	13.2479
5836-5	cre fl/-	3036985	396415	2640570	97949	26.9586
Bmp2 RNAscope
Sample	Genotype	Bmp2 density	RBC density	Normalized Density	Norm Den <0=0	Area	Density/area	Ave per sample
P0-3	fl/fl	6114080	3516117	2597963	2597963	146376	17.7486
		4542538	2961620	1580918	1580918	142872	11.0653
		7391315	5893880	1497435	1497435	358847	4.17291
		6254624	4639744	1614880	1614880	300765	5.36924	9.589
P0-1	fl/fl	9078069	7104317	1973752	1973752	285228	6.91991
		10121125	6427247	3693878	3693878	277483	13.3121	10.116
P0-4	fl/fl	6856908	6391147	465761	465761	258570	1.8013
		7932696	7706349	226347	226347	370548	0.610844	1.20607
P0-6	fl/fl	7273849	8583008	-1309159	0	343362	0
		7711547	9203360	-1491813	0	386121	0	0
P0-5-eye 1	cre fl/fl	13130986	7164957	5966029	5966029	305130	19.5524
		14454720	9460942	4993778	4993778	343978	14.5177
P0-5-eye 1	cre fl/fl	12713851	10276056	2437795	2437795	344355	7.07931
		8368805	8309002	59803	59803	322484	0.185445	10.3337
P0-5-eye 2	cre fl/fl	7593622	3705552	3888070	3888070	138570	28.0585
		6913730	4395762	2517968	2517968	187837	13.4051	20.7318
P0-2 eye1	cre fl/fl	7536094	6739726	796368	796368	341506	2.33193
		6878700	5878996	999704	999704	372177	2.6861	2.50901
P0-2 eye2		10365468	8015666	2349802	2349802	308262	7.62274
		10224180	6374897	3849283	3849283	269178	14.3001	10.9614

## Sheet: Ermn Unpaired T Test
Table Analyzed	ERMN/EZR dICC
Column B	Rx>cre;Myrffl/fl
vs.	vs.
Column A	Myrffl/fl
Unpaired t test
P value	0.0013
P value summary	**
Significantly different (P < 0.05)?	Yes
One- or two-tailed P value?	Two-tailed
t, df	t=8.106, df=4
How big is the difference?
Mean of column A	0.6467
Mean of column B	0.1433
Difference between means (B - A) ± SEM	-0.5033 ± 0.06209
95% confidence interval	-0.6757 to -0.3309
R squared (eta squared)	0.9426
F test to compare variances
F, DFn, Dfd	1.017, 2, 2
P value	0.9914
P value summary	ns
Significantly different (P < 0.05)?	No
Data analyzed
Sample size, column A	3
Sample size, column B	3

## Sheet: Upk3b Unpaired T Test
Table Analyzed	Upk3b RNAscope
Column B	Rx>cre;Myrffl/fl
vs.	vs.
Column A	Myrffl/fl
Unpaired t test
P value	0.0362
P value summary	*
Significantly different (P < 0.05)?	Yes
One- or two-tailed P value?	Two-tailed
t, df	t=2.688, df=6
How big is the difference?
Mean of column A	8.004
Mean of column B	3.14
Difference between means (B - A) ± SEM	-4.864 ± 1.810
95% confidence interval	-9.292 to -0.4358
R squared (eta squared)	0.5463
F test to compare variances
F, DFn, Dfd	6.034, 4, 2
P value	0.2944
P value summary	ns
Significantly different (P < 0.05)?	No
Data analyzed
Sample size, column A	5
Sample size, column B	3

## Sheet: SOX10 ANOVA
e13.5
Number of families	1
Number of comparisons per family	3
Alpha	0.05
Tukey's multiple comparisons test	Mean Diff.	95.00% CI of diff.	Below threshold?	Summary	Adjusted P Value
Myrffl/fl vs. Rx>cre;Myrf+/fl	59.76	38.00 to 81.52	Yes	***	0.0001	A-B
Myrffl/fl vs. Rx>cre;Myrffl/fl	76.33	54.57 to 98.09	Yes	****	<0.0001	A-C
Rx>cre;Myrf+/fl vs. Rx>cre;Myrffl/fl	16.58	-3.570 to 36.72	No	ns	0.1052	B-C
Test details	Mean 1	Mean 2	Mean Diff.	SE of diff.	n1	n2	q	DF
Myrffl/fl vs. Rx>cre;Myrf+/fl	76.33	16.58	59.76	7.615	3	4	11.1	8
Myrffl/fl vs. Rx>cre;Myrffl/fl	76.33	0	76.33	7.615	3	4	14.18	8
Rx>cre;Myrf+/fl vs. Rx>cre;Myrffl/fl	16.58	0	16.58	7.05	4	4	3.325	8
Compact letter display
Myrffl/fl	A
Rx>cre;Myrf+/fl	B
Rx>cre;Myrffl/fl	B
e15.5
Number of families	1
Number of comparisons per family	3
Alpha	0.05
Tukey's multiple comparisons test	Mean Diff.	95.00% CI of diff.	Below threshold?	Summary	Adjusted P Value
Myrffl/fl vs. Rx>cre;Myrf+/fl	61.57	25.16 to 97.97	Yes	**	0.0049	A-B
Myrffl/fl vs. Rx>cre;Myrffl/fl	78.57	42.16 to 115.0	Yes	**	0.0014	A-C
Rx>cre;Myrf+/fl vs. Rx>cre;Myrffl/fl	17	-19.41 to 53.41	No	ns	0.3841	B-C
Test details	Mean 1	Mean 2	Mean Diff.	SE of diff.	n1	n2	q	DF
Myrffl/fl vs. Rx>cre;Myrf+/fl	78.57	17	61.57	11.87	3	3	7.338	6
Myrffl/fl vs. Rx>cre;Myrffl/fl	78.57	0	78.57	11.87	3	3	9.364	6
Rx>cre;Myrf+/fl vs. Rx>cre;Myrffl/fl	17	0	17	11.87	3	3	2.026	6
Compact letter display
Myrffl/fl	A
Rx>cre;Myrf+/fl	B
Rx>cre;Myrffl/fl	B
P3
Number of families	1
Number of comparisons per family	3
Alpha	0.05
Tukey's multiple comparisons test	Mean Diff.	95.00% CI of diff.	Below threshold?	Summary	Adjusted P Value
Myrffl/fl vs. Rx>cre;Myrf+lfl	8.917	-30.04 to 47.87	No	ns	0.7497	A-B
Myrffl/fl vs. Rx>cre;Myrffllfl	75.53	40.69 to 110.4	Yes	**	0.0021	A-C
Rx>cre;Myrf+lfl vs. Rx>cre;Myrffllfl	66.62	27.66 to 105.6	Yes	**	0.006	B-C
Test details	Mean 1	Mean 2	Mean Diff.	SE of diff.	n1	n2	q	DF
Myrffl/fl vs. Rx>cre;Myrf+lfl	83.87	74.95	8.917	11.97	3	2	1.053	5
Myrffl/fl vs. Rx>cre;Myrffllfl	83.87	8.333	75.53	10.71	3	3	9.976	5
Rx>cre;Myrf+lfl vs. Rx>cre;Myrffllfl	74.95	8.333	66.62	11.97	2	3	7.869	5
Compact letter display
Myrffl/fl	A
Rx>cre;Myrf+lfl	A
Rx>cre;Myrffllfl	B

## Sheet: Wfikkn2 Unpaired T Test
Table Analyzed	Wfikkn2 RNAscope
Column B	Rx>cre;Myrffl/fl
vs.	vs.
Column A	Myrffl/fl
Unpaired t test
P value	0.0196
P value summary	*
Significantly different (P < 0.05)?	Yes
One- or two-tailed P value?	Two-tailed
t, df	t=3.384, df=5
How big is the difference?
Mean of column A	13.67
Mean of column B	0
Difference between means (B - A) ± SEM	-13.67 ± 4.041
95% confidence interval	-24.06 to -3.286
R squared (eta squared)	0.6961
F test to compare variances
F, DFn, Dfd	Infinity, 3, 2
P value	<0.0001
P value summary	****
Significantly different (P < 0.05)?	Yes
Data analyzed
Sample size, column A	4
Sample size, column B	3

## Sheet: TGFB2 ANOVA
Number of families	1
Number of comparisons per family	3
Alpha	0.05
Tukey's multiple comparisons test	Mean Diff.	95.00% CI of diff.	Below threshold?	Summary	Adjusted P Value
Myrffl/fl vs. Rx>cre;Myrf+/fl	-2.948	-19.36 to 13.46	No	ns	0.8671	A-B
Myrffl/fl vs. Rx>cre;Myrffl/fl	-8.935	-24.13 to 6.258	No	ns	0.27	A-C
Rx>cre;Myrf+/fl vs. Rx>cre;Myrffl/fl	-5.988	-22.40 to 10.42	No	ns	0.5729	B-C
Test details	Mean 1	Mean 2	Mean Diff.	SE of diff.	n1	n2	q	DF
Myrffl/fl vs. Rx>cre;Myrf+/fl	6.913	9.86	-2.948	5.743	4	3	0.7258	8
Myrffl/fl vs. Rx>cre;Myrffl/fl	6.913	15.85	-8.935	5.317	4	4	2.376	8
Rx>cre;Myrf+/fl vs. Rx>cre;Myrffl/fl	9.86	15.85	-5.988	5.743	3	4	1.474	8
Compact letter display
Rx>cre;Myrffl/fl	A
Rx>cre;Myrf+/fl	A
Myrffl/fl	A

## Sheet: Bmp2 Unpaired T Test
Table Analyzed	Bmp2 RNAscope
Column B	Rx>cre;Myrffl/fl
vs.	vs.
Column A	Myrffl/fl
Unpaired t test
P value	0.2465
P value summary	ns
Significantly different (P < 0.05)?	No
One- or two-tailed P value?	Two-tailed
t, df	t=1.284, df=6
How big is the difference?
Mean of column A	5.23
Mean of column B	11.13
Difference between means (B - A) ± SEM	5.903 ± 4.597
95% confidence interval	-5.345 to 17.15
R squared (eta squared)	0.2156
F test to compare variances
F, DFn, Dfd	1.934, 3, 3
P value	0.6017
P value summary	ns
Significantly different (P < 0.05)?	No
Data analyzed
Sample size, column A	4
Sample size, column B	4

## Sheet: Id3 ANOVA
Number of families	1
Number of comparisons per family	3
Alpha	0.05
Tukey's multiple comparisons test	Mean Diff.	95.00% CI of diff.	Below threshold?	Summary	Adjusted P Value
Myrffl/fl vs. Rx>cre;Myrf+/fl	-9.89	-29.45 to 9.672	No	ns	0.3651	A-B
Myrffl/fl vs. Rx>cre;Myrffl/fl	-17.96	-35.45 to -0.4611	Yes	*	0.0448	A-C
Rx>cre;Myrf+/fl vs. Rx>cre;Myrffl/fl	-8.068	-25.56 to 9.429	No	ns	0.4251	B-C
Test details	Mean 1	Mean 2	Mean Diff.	SE of diff.	n1	n2	q	DF
Myrffl/fl vs. Rx>cre;Myrf+/fl	3.7	13.59	-9.89	6.846	3	3	2.043	8
Myrffl/fl vs. Rx>cre;Myrffl/fl	3.7	21.66	-17.96	6.123	3	5	4.148	8
Rx>cre;Myrf+/fl vs. Rx>cre;Myrffl/fl	13.59	21.66	-8.068	6.123	3	5	1.863	8
Compact letter display
Rx>cre;Myrffl/fl	A
Rx>cre;Myrf+/fl	A B
Myrffl/fl	B

## Sheet: pSMAD Unpaired T Test
Table Analyzed	pSMAD counts
Column B	Rx>cre;Myrffl/fl
vs.	vs.
Column A	Myrffl/fl
Unpaired t test
P value	0.0003
P value summary	***
Significantly different (P < 0.05)?	Yes
One- or two-tailed P value?	Two-tailed
t, df	t=5.174, df=11
How big is the difference?
Mean of column A	19.31
Mean of column B	35.98
Difference between means (B - A) ± SEM	16.67 ± 3.222
95% confidence interval	9.578 to 23.76
R squared (eta squared)	0.7088
F test to compare variances
F, DFn, Dfd	2.683, 6, 5
P value	0.2982
P value summary	ns
Significantly different (P < 0.05)?	No
Data analyzed
Sample size, column A	6
Sample size, column B	7

## Sheet: OTX2 TUNEL Counts
Mouse #	10546-2 Myrf flfl s23R	10546-2 flfl s25R	10489-4 14R	10489-4 Myrf flfl S22R	10489-4 14L	10546-4 Rxcre S33	10546-4 Rxcre S15-1	10546-4 Rxcre S15-2	10546-4 Rxcre S15-3	10546-4 Rxcre S16-1	10546-4 Rxcre S16-2	10546-4 Rxcre S19-1	10546-4 Rxcre S19-2	10546-4 Rxcre S19-3	10546-4 Rxcre S34	10546-2 flfl s25R	e14.5-5 Myrf fl/+ R	e14.5-5 Myrf fl/+ L
RPE Total Cells	90	38	31	75	38	61	35	32	36	36	29	36	28	37		38
Tunel Cells (Red)	0	0	0	2	0	15	5	1	2	1	0	4	0	2		0
Tunel/Total	0	0	0	0.0266667	0	0.245902	0.142857	0.03125	0.0555556	0.0277778	0	0.111111	0	0.0540541		0
Average		0		0.0133333										0.0742786			0.0147198	0.00952381
OTX2 high	65	43	47	70	62	69									56	63
OTX2 total	122	76	69	114	90	136									94	78
DAPI total	631	783	508	739	468	654									565	825
Area
High per total DAPI	0.103011	0.054917	0.0925197	0.0947226	0.132479	0.105505									0.099115	0.0763636	0.0730024	0.0878465
Combining samples		0.078964		0.0936211											0.10231
Low per total DAPI	0.0903328	0.0421456	0.0433071	0.0595399	0.0598291	0.102446									0.0672566	0.0181818	0.112587	0.119512
Combining samples		0.0662392		0.0514235											0.0848516
Total per total DAPI	0.193344	0.0970626	0.135827	0.154263	0.192308	0.207951									0.166372	0.0945455
Combining samples		0.145203		0.145045											0.187161
Mouse #	9815-1 Rxcre Myrf wtfl S17L	9815-1 cre flwt s20L	9815-1 Rxcre Myrf wtfl S25R	9815-2 Rxcre Myrf wtfl S22R	9815-2 Cre flwt s16L	10546-5 Cre flwt s8R									10546-5 Cre fl wt s10R	10546-5 Cre flwt s12R	10546-5 Rxcre Myrf wtfl S25L	e14.5-6 Rxcre Myrf fl/+ R	e14.5-6 Rxcre Myrf fl/+ L	e14.5-8 Rxcre Myrf fl/+ R	e14.5-8 Rxcre Myrf fl/+ L
RPE Total Cells	62	33		49	36	34									35		77
Tunel Cells (Red)	3	2		8	0	0									3		4
Tunel/Total	0.0483871	0.0606061		0.163265	0	0									0.0857143		0.0519481
Average		0.0544966													0.0428571			0.0866588	0.0296237	0.0496914	0.00793651
OTX2 high	85	90	75	76		78									56	57	66
OTX2 total	152	170	119	114		132									73	93	112
DAPI total	718	794	740	594		759									537	680	638
Area
High per total DAPI	0.118384	0.11335	0.101351	0.127946		0.102767									0.104283	0.0838235	0.103448
Combining samples		0.115867														0.0969578		0.0868698	0.0817209	0.0680634	0.0681737
Low per total DAPI	0.0933148	0.100756	0.0594595	0.0639731		0.0711462									0.0316574	0.0529412	0.0721003
Combining samples		0.0970352														0.0519149		0.105611	0.106452	0.0700573	0.120839
Total per total DAPI	0.211699	0.214106	0.160811	0.191919		0.173913									0.13594	0.136765	0.175549
Combining samples		0.212902														0.148873
Mouse #	9815-3 Rxcre Myrf flfl S23R	9815-3 Rxcre Myrf flfl S25R	9815-3 Rxcre Myrf flfl S27R	9815-4 Cre flfl s12R	9815-4 Cre flfl s14R	9815-4 Rxcre Myrf flfl S16R									9815-4 Cre flfl s18R	9815-4 Cre flfl s33L	9815-4 Cre flfl S34L	9815-5 Rxcre Myrf flfl S23	9815-5 Rxcre Myrf fl/fl s24R	9815-5 Cre flfl S19R	9815-5 Cre flfl s20R	9815-5 Rxcre Myrf fl/fl Slide 24L	9815-5 Cre flfl s28L	10489-2 Cre flfl s15R	10489-2 Rxcre Myrf flfl S17R	10546-3 Rxcre Myrf flfl S25R	10546-3 Rxcre Myrf flfl S26R	e14.5-4 Rxcre Myrf flfl R	e14.5-4 Rxcre Myrf flfl L	e14.5-7 Rxcre Myrf flfl R	e14.5-7 Rxcre Myrf flfl L
RPE Total Cells	41	37	46	31	44	70									47	55	55		30	43	35	29	31	47	76	69	36
Tunel Cells (Red)	0	1	1	4	4	14									9	16	18		2	11	0	0	4	10	17	14	4
Tunel/Total	0	0.027027	0.0217391	0.129032	0.0909091	0.2									0.191489	0.290909	0.327273		0.0666667	0.255814	0	0	0.129032	0.212766	0.223684	0.202899	0.111111
Average			0.0162554												0.152858		0.309091				0.107494		0.0645161		0.218225		0.157005	0.0521964	0.0642249	0.0290123	0.0574301
OTX2 high	50		75	74	73	45									32		56	56	63			87	54	31	40	66	89
OTX2 total	71		113	124	101	67									47		112	95	97			132	73	54	79	112	137
DAPI total	439		634	822	720	544									381		870	463	574			835	496	474	497	496	754
Area
High per total DAPI	0.113895		0.118297	0.0900243	0.101389	0.0827206									0.0839895		0.0643678	0.12095	0.109756			0.104192	0.108871	0.0654008	0.0804829	0.133065	0.118037
Combining samples			0.116096												0.0895308				0.115353				0.106531		0.0729419		0.125551	0.0981509	0.103427	0.101347	0.0848774
Low per total DAPI	0.047836		0.0599369	0.0608273	0.0388889	0.0404412									0.0393701		0.0643678	0.0842333	0.0592334			0.0538922	0.0383065	0.0485232	0.0784708	0.0927419	0.0636605
Combining samples			0.0538864												0.0448818				0.0717334				0.0460993		0.063497		0.0782012	0.130996	0.131986	0.138369	0.147177
Total per total DAPI	0.161731		0.178233	0.150852	0.140278	0.123162									0.12336		0.128736	0.205184	0.16899			0.158084	0.147177	0.113924	0.158954	0.225806	0.181698
Combining samples			0.169982												0.134413				0.187087				0.152631		0.136439		0.203752
